# Supplementary material for: Biogenic Synthesis of Iron Oxide Nanoparticles Using Enterococcus faecalis: Adsorption of Hexavalent Chromium from Aqueous Solution and In Vitro Cytotoxicity Analysis
Source: Nanomaterials (Basel). 2021 Dec 3;11(12):3290. doi: 10.3390/nano11123290 (PMC8705913; doi:10.3390/nano11123290)
Supplement: Supplementary file 1 [file nanomaterials-11-03290-s001.zip]

Archive with 1 entries (1 files):
- nanomaterials-1470500-supplementary.pdf
